# Supplementary material for: Toward Earth system modeling with resolved clouds and ocean submesoscales on heterogeneous many-core HPCs
Source: Natl Sci Rev. 2023 Mar 20;10(6):nwad069. doi: 10.1093/nsr/nwad069 (PMC10171631; doi:10.1093/nsr/nwad069)
Supplement: nwad069_Supplemental_Files [file nwad069_supplemental_files.zip]

Archive with 2 entries (2 files):
- NSR_2022-1185_SW-HRESMs_Supplementary_TowardCloudResolvingESM.pdf
- NSR_MS-2022-1185.Supplementary_Animation_S1.gif
